# Supplementary material for: Molecular and neurological features of MELAS syndrome in paediatric patients: A case series and review of the literature
Source: Mol Genet Genomic Med. 2022 Apr 26;10(7):e1955. doi: 10.1002/mgg3.1955 (PMC9266612; doi:10.1002/mgg3.1955)
Supplement: Supplementary file 1 — XXXXX [file MGG3-10-e1955-s001.xlsx]

## Sheet: Sheet1
Age at presentation (years)	Mutation	Gene	Heteroplasmy (blood)	Heteroplasmy (muscle)	Heteroplasmy (other)	"SLEs"	Seizures	Headache	Weakness	Developmental delay	Visual disturbance	Hearing deficit	Reference
4	m.3243A>G	MT-TL1	0.78			+	+		+				Sage Schwaede 2019
9	m.3243A>G	MT-TL1				+		+	+		+		Tsujikawa 2010
8	m.3243A>G	MT-TL1						+					Shimotake 1998
6	m.3243A>G	MT-TL1					+	+	+				Shimotake 1998
5	m.8344A>G	MT-TK	<20%			+	+		+				Afroze 2014
11	m.3243A>G	MT-TL1				+	+		+	+		+	Pittet 2016
11						+	+	+	+	+			Singh 1999
6	m.3243A>G	MT-TL1	75 75%				+		+	+			Singh 2004
7	“point mutation at 3243 in mtDNA”	MT-TL1				+	+		+	+	+		Jian Ren 2005
11	m.4450G>A	MT-TM	0.2		Skin = 38%; urinary sediment = 59%; hair = 41%; saliva = 27%; nail = 35%	+	+	+		+	+	+	Kuwajima 2019
13	m.3271T>C	MT-TL1	0.843	0.963	Urine = 95.6%; fibroblasts = 82.9%	(MRI normal)	(EEG normal)		+				Brisca 2015
6	m.3271T>C	MT-TL1	0.77		Urinary sediment = 87%; hair follicles = 77%; buccal mucosa = 70%	+	+	+	+	+	+	+	Chou 2008
9	m.3243A>G	MT-TL1				+		+			+		Chung 2005
4						+	+	+		+			Barak 1995
15	m.3243A>T	MT-TL1	0.22		Nail = 31%; saliva = 37%; hair = 26%; fibroblasts = 35%	+	+		+	+			Ikeda 2018
6						+	+		+	+	+	+	Miyamoto 1997
8						+	+	+	+	+			Miyamoto 1997
11	m.3243A>G	MT-TL1				+		+			+		Cho 2015
15	m.3271T>C	MT-TL1				+		+			+		McPherson 2006
7	m.3302A>G	MT-TL1	0.361	0.895	Myoblasts = 85.8%; fibroblasts = 86.9%	+	+	+	+		+		Goto 2014
8	m.3260A>G	MT-TL1	0.48			+	+	+	+		+	+	Connolly 2010
15	m.3243A>G	MT-TL1					+	+	+		+		Karkare 2009
10	m.3243A>G	MT-TL1	0.32			+	+	+	+	+	+		Siddiq 2015
9	m.3243A>G	MT-TL1		0.83	Fibroblasts = 52%		+		+				Shanske 1993
5	m.3243A>G	MT-TL1			Urine = 79%	+	+	+			+		Kitamura 2016
1.16667							+			+		+	Sparaco 2003
15						+	+	+	+	+	+	+	Sparaco 2003
8	m.3243A>G	MT-TL1				+	+	+			+		Mitani 2013
10	m.3243A>G	MT-TL1				+	+	+	+	+	+	+	Farrar 2010
0.333333	m.3243A>G	MT-TL1		Approx. 90%		+	+			+			Kanaumi 2006
12	m.3243A>G	MT-TL1	0.57			+	+	+			+		Poretti 2010
15	m.3291T>C	MT-TL1	0.3	0.75	Urine = 35%; primary skin fibroblasts = 25%	+	+			+	+		Keilland 2016
6	m.3243A>G	MT-TL1				+	+	+	+				Strachan 2001
10	m.3243A>G	MT-TL1	0.72			+		+	+	+	+		Fryer 2016
2	m.3243A>G	MT-TL1	0.689		Hair follicles = 33.1%	+			+				Chou 2004
12	m.3243A>G	MT-TL1				+	+	+			+		Chan 2007
15	m.1630A>G	MT-TV	0.75		Urine = 95%	+	+			+		+	Uittenbogaard 2019
12	m.3271T>C	MT-TL1		0.94	Fibroblasts = 90%; adrenal gland = 87%; brain = 85%; heart = 92%; kidney = 89%; liver = 89%; lung = 78%; ovary = 88%; small bowel = 91%; spleen 80%; thyroid 94%	+	+			+			Stenqvist 2005
11	m.3243A>G	MT-TL1				+	+	+	+	+	+		Wang 2012
8	m.3243A>G	MT-TL1				+	+	+	+				Wang 2012
12	m.3243A>G	MT-TL1				+	+	+			+		Ito 2008
3	m.3243A>G	MT-TL1				+		+			+		Ito 2008
10	m.3243A>G	MT-TL1					+	+	+	+		+	Saitoh 1998
8	m.3243A>G	MT-TL1						+	+				Saitoh 1998
10	m.3243A>G	MT-TL1				+	+	+	+		+	+	Saitoh 1998
8	m.12770A>G	MT-ND5	0.15	0.48		+	+	+			+		Liolitsa 2003
4	m.3697G>A	MT-ND1		0.8	Fibroblasts = 79%	+	+		+				Kirby 2004
5	m.3946G>A	MT-ND1	0.37	0.6	Fibtoblasts = 45%	+	+	+		+	+	+	Kirby 2004
14	m.3949T>C	MT-ND1	0.45	0.93	Fibroblasts = 88%	+	+	+			+		Kirby 2004
8	m.3243A>G	MT-TL1				+		+			+		Noguchi 2005
10	m.5541C>T	MT-TW	~50%	~100%		+	+	+		+	+		Hatakeyama 2015
12	m.12146A>G	MT-TH	0.6	1	Fibroblasts = 100%	+	+	+			+		Calvaruso 2011
11	m.3243A>G	MT-TL1				+	+	+			+		Wang 2003
5	m.3243A>G	MT-TL1				+	+						Ko 2019
14	m.3243A>G	MT-TL1		0.89		+	+	+	+	+	+	+	Huang 1994
3	m.3243A>G	MT-TL1				+	+	+	+				Nakano 2005
7	m.3243A>G	MT-TL1				+							Sudo 2004
12	m.3243A>G	MT-TL1				+	+	+	+	+	+		Fujimoto 1999
11	m.3243A>G	MT-TL1				+	+	+		+	+	+	Fujimoto 1999
4	m.3243A>G	MT-TL1				+	+			+	+		Fujimoto 1999
4	m.3243A>G	MT-TL1				+	+			+	+		Fujimoto 1999
10	m.3243A>G	MT-TL1				+		+			+		Fujimoto 1999
12	m.3243A>G	MT-TL1				+		+			+		Fujimoto 1999
12	m.3243A>G	MT-TL1						+					Fujimoto 1999
10	m.3243A>G	MT-TL1				+	+	+			+		Yoneda 1999
12	m.3243A>G	MT-TL1	0.65			+	+		+	+	+	+	Balestri 2000
10	m.3243A>G	MT-TL1				+	+	+	+		+		Suzuki 2017
12	m.3243A>G	MT-TL1				+	+	+					Suzuki 2017
1	m.3243A>G	MT-TL1							+	+	+		Keng 2003
15	m.3243A>G	MT-TL1					+	+			+		Mtaweh 2014
17	m.3243A>G	MT-TL1				+		+	+	+			Ryu 2009
4	m.14453G>A	MT-ND6	0.78	0.82		+	+		+				Ravn 2001
3						+	+	+	+	+	+		Veggiotti 1995
1	m.3243A>G	MT-TL1			Renal tubular epithelium in urine = 87%	+	+	+	+	+			Kondo 2018
12						+	+	+	+		+		Breningstall 1988
12						+	+		+	+			Breningstall 1988
3						+	+	+					Ito 1995
7	m.9957T>C	MT-CO3	0.6	0.81		+	+		+		+	+	Manfredi 1995
6						+	+				+	+	Matthews 1991
12	m.3243A>G	MT-TL1	0.27	0.84		+	+	+	+	+			Lam 1997
6	m.3260A>G	MT-TL1	0.51	0.87		+	+	+	+		+		Nishino 1996
7	m.3291T>C	MT-TL1	0.3	0.86	EB transformed lymphocytes = 20%	+	+	+	+	+	+	+	Goto 1994
1.83333						+	+		+				Vallee 1994
5	mt.12299A>C	MT-TL2	0.65	0.8		+	+	+		+	+		Abu Amero 2006
7	m.3243A>G	MT-TL1			Fibroblasts = 40%	+	+		+		+		de Vries 1994
5						+	+		+				Saitoh 1992
5	m.3243A>G	MT-TL1	0.56	0.54	Hair follicle = 70%; buccal cell = 64%	+	+	+		+	+	+	Ko 2001
9						+	+		+		+		Allard 1988
1.5	m.3271T>C	MT-TL1				+	+		+	+	+		Barisic 2002
1.66667	6kb deletion from m.6004 6150 to m.11790 11980		0.63	0.4		+	+		+	+			Campos 1995
15	m.1630A>G	MT-TV	0.75		Urine = 95%; fibroblast = 60%	+	+			+		+	Glatz 2011
2	m.3243A>G	MT-TL1				+	+		+	+			Kuroda 1997
6	m.3243A>G	MT-TL1				+	+	+	+		+		Kuroda 1997
0.75	m.3243A>G	MT-TL1	0.75		urine epithelial cells = 84%				+	+			Mordaunt 2015
11	m.3243A>G	MT-TL1				+	+				+		Liu 1998
12						+		+	+	+	+	+	Gubbay 1989
10						+	+		+	+	+	+	Bolton 2003
7	m.3243A>T	MT-TL1	approx. 50%	"almost homoplasmic"	cultured skin fibroblasts = approx 50%	+	+	+	+	+	+	+	Longo 2008
10	m.13513G>A	MT-ND5		0.3	urine = 42%	+	+	+	+		+	+	Van Karnebeek 2011
2						+			+	+		+	Carroll 1995
6	m.3244G>A	MT-TL1		0.94	fibroblasts = 90%	+	+		+	+			Mimaki 2009
10	m.14864T>C	MT-CYB	0.32	0.39	Urinary sediment = 57%; fibroblasts = 42%	+	+	+	+		+		Emmanuele 2013
6	m.3481G>A	MT-ND1	0.55	0.8	urinary epithelium = 80%; fibroblasts = 50%	+	+	+	+	+	+		Malfatti 2007
9	m.3243A>G	MT-TL1	0.53	0.75		+	+	+	+	+	+		Inui 1992
2	m.3243A>G	MT-TL1	0.7	0.68		+	+		+	+	+	+	Inui 1992
13	m.3243A>G	MT-TL1				+	+	+			+	+	Crimmins 1993
3						+	+	+		+	+		Crimmins 1993
7	m.1642G>A	MT-TV	0.6	0.8		+	+		+	+	+		Coo 1998
6	m.3243A>T	MT-TL1	0.138	0.814	Skin = 69.3%		+		+		+		Shaag 1997
0.333333						+	+		+				Fujii 1995
15						+	+				+		Fujii 1995
6	m.3243A>G	MT-TL1				+	+	+	+	+		+	Vilarinho 1999
7	m.3243A>G	MT-TL1				+	+		+	+		+	Vilarinho 1999
3						+	+	+		+			Kimura 1997

## Sheet: Sheet2
	References
	A, K., SJ, L. and YM, L. (2019) ‘Focal cerebellar infarction as an initial sign of mitochondrial myopathy, encephalopathy, lactic acidosis, and stroke-like episodes’, Journal of inherited metabolic disease. J Inherit Metab Dis, 42(3), pp. 575–576. doi: 10.1002/JIMD.12020.
	A, S.-S. et al. (2019) ‘Exploring mTOR inhibition as treatment for mitochondrial disease’, Annals of clinical and translational neurology. Ann Clin Transl Neurol, 6(9), pp. 1877–1881. doi: 10.1002/ACN3.50846.
	A, Shaag et al. (1997) ‘Mitochondrial encephalomyopathy associated with a novel mutation in the mitochondrial tRNA(leu)(UUR) gene (A3243T)’, Biochemical and biophysical research communications. Biochem Biophys Res Commun, 233(3), pp. 637–639. doi: 10.1006/BBRC.1997.6496.
	Afroze, B. et al. (2014) ‘Adrenal insufficiency in a child with MELAS syndrome’, Brain and Development. Elsevier, 36(10), pp. 924–927. doi: 10.1016/J.BRAINDEV.2013.12.009.
	AM, L. et al. (1998) ‘Childhood MELAS syndrome presenting with seizure and cortical blindness: a case report’, Zhonghua yi xue za zhi = Chinese medical journal; Free China ed. Zhonghua Yi Xue Za Zhi (Taipei), 61(12), pp. 730–735. Available at: https://pubmed.ncbi.nlm.nih.gov/9884447/ (Accessed: 18 September 2021).
	Balestri, P. and Grosso, S. (2000) ‘Endocrine disorders in two sisters affected by MELAS syndrome’, Journal of Child Neurology. BC Decker Inc., 15(11), pp. 755–758. doi: 10.1177/088307380001501108.
	Barak, Y. et al. (1995) ‘MELAS syndrome: Peripheral neuropathy and cytochrome C-oxidase deficiency: A case report and review of the literature’, Israel Journal of Medical Sciences, 31(4), pp. 224–229.
	Breningstall, G. N. and Lockman, L. A. (1988) ‘Massive focal brain swelling as a feature of MELAS’, Pediatric Neurology, 4(6), pp. 366–370. doi: 10.1016/0887-8994(88)90085-9.
	Brisca, G. et al. (2015) ‘Early onset cardiomyopathy associated with the mitochondrial tRNALeu(UUR) 3271T>C MELAS mutation’, Biochemical and Biophysical Research Communications. Academic Press Inc., 458(3), pp. 601–604.
	BS, C. et al. (2010) ‘MELAS syndrome, cardiomyopathy, rhabdomyolysis, and autism associated with the A3260G mitochondrial DNA mutation’, Biochemical and biophysical research communications. Biochem Biophys Res Commun, 402(2), pp. 443–447. doi: 10.1016/J.BBRC.2010.10.060.
	C, G. et al. (2011) ‘Mutation in the mitochondrial tRNA(Val) causes mitochondrial encephalopathy, lactic acidosis and stroke-like episodes’, Mitochondrion. Mitochondrion, 11(4), pp. 615–619. doi: 10.1016/J.MITO.2011.04.003.
	Calvaruso, M. et al. (2011) ‘New mitochondrial tRNA HIS mutation in a family with lactic acidosis and stroke-like episodes (MELAS)’, Mitochondrion. Mitochondrion, 11(5), pp. 778–782. doi: 10.1016/J.MITO.2011.06.004.
	CC, H. et al. (1994) ‘MELAS syndrome with mitochondrial tRNA(Leu(UUR)) gene mutation in a Chinese family’, Journal of neurology, neurosurgery, and psychiatry. J Neurol Neurosurg Psychiatry, 57(5), pp. 586–589. doi: 10.1136/JNNP.57.5.586.
	CD, V. K. et al. (2011) ‘Expanding the clinical phenotype of the mitochondrial m.13513G>A mutation with the first report of a fatal neonatal presentation’, Developmental medicine and child neurology. Dev Med Child Neurol, 53(6), pp. 565–568. doi: 10.1111/J.1469-8749.2010.03907.X.
	CH, K. et al. (2001) ‘De novo mutation in the mitochondrial tRNALeu(UUR) gene (A3243G) with rapid segregation resulting in MELAS in the offspring’, Journal of paediatrics and child health. J Paediatr Child Health, 37(1), pp. 87–90. doi: 10.1046/J.1440-1754.2001.00611.X.
	Chan, D. W. S. et al. (2007) ‘Elevated Thyroid Peroxidase Antibodies with Encephalopathy in MELAS Syndrome’, Pediatric Neurology, 36(6), pp. 414–417.
	Cho, K. J. and Yu, J. (2015) ‘Retinal nerve fibre layer defect associated with MELAS syndrome’, Canadian Journal of Ophthalmology. Elsevier, 50(5), pp. e85–e88. doi: 10.1016/J.JCJO.2015.05.019.
	Chou, H. F. et al. (2008) ‘Clinical and Genetic Features in a MELAS Child With a 3271T>C Mutation’, Pediatric Neurology, 38(2), pp. 143–146.
	Chou, Y. J. et al. (2004) ‘Prenatal diagnosis of a fetus harboring an intermediate load of the A3243G mtDNA mutation in a maternal carrier diagnosed with MELAS syndrome’, Prenatal Diagnosis, 24(5), pp. 367–370. doi: 10.1002/PD.876.
	Chung, S. H. et al. (2005) ‘Symmetric basal ganglia calcification in a 9-year-old child with melas’, Neurology, 65(9), p. E19.
	CW, L. et al. (1997) ‘Mitochondrial myopathy, encephalopathy, lactic acidosis and stroke-like episodes (MELAS) triggered by valproate therapy’, European journal of pediatrics. Eur J Pediatr, 156(7), pp. 562–564. doi: 10.1007/S004310050663.
	D, de V. et al. (1994) ‘Extreme variability of clinical symptoms among sibs in a MELAS family correlated with heteroplasmy for the mitochondrial A3243G mutation’, Journal of the neurological sciences. J Neurol Sci, 124(1), pp. 77–82. doi: 10.1016/0022-510X(94)90014-0.
	D, C. et al. (1993) ‘Mitochondrial encephalomyopathy: variable clinical expression within a single kindred’, Journal of neurology, neurosurgery, and psychiatry. J Neurol Neurosurg Psychiatry, 56(8), pp. 900–905. doi: 10.1136/JNNP.56.8.900.
	DA, M. et al. (2015) ‘Presentation of m.3243A>G (MT-TL1; tRNALeu) variant with focal neurology in infancy’, American journal of medical genetics. Part A. Am J Med Genet A, 167A(11), pp. 2697–2701. doi: 10.1002/AJMG.A.37161.
	E, M. et al. (2007) ‘Novel mutations of ND genes in complex I deficiency associated with mitochondrial encephalopathy’, Brain : a journal of neurology. Brain, 130(Pt 7), pp. 1894–1904. doi: 10.1093/BRAIN/AWM114.
	E, M. and C, Z. (2006) ‘Mitochondrial mutation in a child with distal arthrogryposis’, American journal of medical genetics. Part A. Am J Med Genet A, 140(2), pp. 184–185. doi: 10.1002/AJMG.A.31041.
	Farrar, M. A. et al. (2010) ‘Acute, reversible axonal energy failure during stroke-like episodes in MELAS’, Pediatrics, 126(3). doi: 10.1542/PEDS.2009-2930.
	Fryer, R. H., Bain, J. M. and De Vivo, D. C. (2016) ‘Mitochondrial Encephalomyopathy Lactic Acidosis and Stroke-Like Episodes (MELAS): A Case Report and Critical Reappraisal of Treatment Options’, Pediatric Neurology. Elsevier Inc., 56, pp. 59–61.
	Fujimoto, S. et al. (1999) ‘Serial electroencephalographic findings in patients with MELAS’, Pediatric Neurology, 20(1), pp. 43–48.
	H, M. et al. (2014) ‘Effect of a single dose of propofol and lack of dextrose administration in a child with mitochondrial disease: a case report’, Journal of child neurology. J Child Neurol, 29(8). doi: 10.1177/0883073813498640.
	Hatakeyama, H. et al. (2015) ‘Molecular pathomechanisms and cell-type-specific disease phenotypes of MELAS caused by mutant mitochondrial tRNA(Trp)’, Acta neuropathologica communications, 3, p. 52. doi: 10.1186/S40478-015-0227-X.
	I, Nishino et al. (1996) ‘The 3260 mutation in mitochondrial DNA can cause mitochondrial myopathy, encephalopathy, lactic acidosis, and strokelike episodes (MELAS)’, Muscle & nerve. Muscle Nerve, 19(12), pp. 1603–1604. doi: 10.1002/(sici)1097-4598(199612)19:12<1603::aid-mus10>3.0.co;2-s.
	IF, de C. et al. (1998) ‘A mitochondrial tRNA(Val) gene mutation (G1642A) in a patient with mitochondrial myopathy, lactic acidosis, and stroke-like episodes’, Neurology. Neurology, 50(1), pp. 293–295. doi: 10.1212/WNL.50.1.293.
	Ikeda, T. et al. (2018) ‘Mitochondrial DNA 3243A>T mutation in a patient with MELAS syndrome’, Human Genome Variation. Nature Publishing Group, 5(1). doi: 10.1038/S41439-018-0026-6.
	Ito, H. et al. (2008) ‘Serial brain imaging analysis of stroke-like episodes in MELAS’, Brain and Development, 30(7), pp. 483–488. doi: 10.1016/J.BRAINDEV.2008.01.003.
	Ito, J. I. et al. (1995) ‘A Patient With MELAS and Arterial Occlusive Findings on Cerebral Angiography’, Journal of Child Neurology, 10(4), pp. 337–339. doi: 10.1177/088307389501000422.
	JC, A., S, T. and AP, C. (1988) ‘CT and MR of MELAS syndrome’, AJNR. American journal of neuroradiology. AJNR Am J Neuroradiol, 9(6), pp. 1234–1238. Available at: https://pubmed.ncbi.nlm.nih.gov/3143249/ (Accessed: 16 September 2021).
	JC, C. et al. (1995) ‘Home mechanical ventilation in mitochondrial encephalomyopathy syndrome’, Archives of physical medicine and rehabilitation. Arch Phys Med Rehabil, 76(11), pp. 1014–1016. doi: 10.1016/S0003-9993(95)81040-4.
	Jian-Ren, L. (2005) ‘Precipitation of stroke-like event by chickenpox in a child with MELAS syndrome’, Neurology India. Medknow Publications and Media Pvt. Ltd, 53(3), pp. 323–325.
	K, I. et al. (1992) ‘Mitochondrial encephalomyopathies with the mutation of the mitochondrial tRNA(Leu(UUR)) gene’, The Journal of pediatrics. J Pediatr, 120(1), pp. 62–66. doi: 10.1016/S0022-3476(05)80599-2.
	K, N. et al. (2005) ‘Platelet mitochondrial evaluation during cytochrome c and dichloroacetate treatments of MELAS’, Mitochondrion. Mitochondrion, 5(6), pp. 426–433. doi: 10.1016/J.MITO.2005.10.002.
	K, R. et al. (2001) ‘An mtDNA mutation, 14453G-->A, in the NADH dehydrogenase subunit 6 associated with severe MELAS syndrome’, European journal of human genetics : EJHG. Eur J Hum Genet, 9(10), pp. 805–809. doi: 10.1038/SJ.EJHG.5200712.
	Kanaumi, T. et al. (2006) ‘An infant with a mitochondrial A3243G mutation demonstrating the MELAS phenotype’, Pediatric Neurology, 34(3), pp. 235–238. doi: 10.1016/J.PEDIATRNEUROL.2005.08.024.
	Karkare, S. et al. (2009) ‘MELAS with A3243G mutation presenting with occipital status epilepticus’, Journal of Child Neurology, 24(12), pp. 1564–1567.
	Keilland, E. et al. (2016) ‘The expanding phenotype of MELAS caused by the m.3291T > C mutation in the MT-TL1 gene’, Molecular Genetics and Metabolism Reports. Elsevier Inc., 6, pp. 64–69. doi: 10.1016/J.YMGMR.2016.02.003.
	Kimura, M. et al. (1997) ‘Magnetic resonance imaging with fluid-attenuated inversion recovery pulse sequences in MELAS syndrome’, Pediatric Radiology 1997 27:2. Springer, 27(2), pp. 153–154. doi: 10.1007/S002470050089.
	Kirby, D. M. et al. (2004) ‘Mutations of the mitochondrial ND1 gene as a cause of MELAS’, Journal of Medical Genetics, 41(10), pp. 784–789. doi: 10.1136/JMG.2004.020537.
	Kitamura, M. et al. (2016) ‘l-Arginine intervention at hyper-acute phase protects the prolonged MRI abnormality in MELAS’, Journal of Neurology. Dr. Dietrich Steinkopff Verlag GmbH and Co. KG, 263(8), pp. 1666–1668.
	KK, A.-A., PT, O. and H, A.-D. (2006) ‘Novel mitochondrial DNA transversion mutation in transfer ribonucleic acid for leucine 2 (CUN) in a patient with the clinical features of MELAS’, Journal of child neurology. J Child Neurol, 21(11), pp. 971–972. doi: 10.1177/08830738060210110601.
	Kondo, H. et al. (2018) ‘Mitochondrial encephalomyopathy, lactic acidosis, and stroke-like episodes with severe systemic symptoms: Pathology and biochemistry’, Pediatrics International. Blackwell Publishing, 60(3), pp. 300–302. doi: 10.1111/PED.13472.
	Kuwajima, M. et al. (2019) ‘MELAS syndrome with m.4450 G > A mutation in mitochondrial tRNA Met gene’, Brain and Development. Elsevier B.V., 41(5), pp. 465–469. doi: 10.1016/J.BRAINDEV.2019.01.006.
	L, V. et al. (1994) ‘Stroke, hemiparesis and deficient mitochondrial beta-oxidation’, European journal of pediatrics. Eur J Pediatr, 153(8), pp. 598–603. doi: 10.1007/BF02190669.
	L, V. et al. (1999) ‘The mitochondrial DNA A3243G mutation in Portugal: clinical and molecular studies in 5 families’, Journal of the neurological sciences. J Neurol Sci, 163(2), pp. 168–174. doi: 10.1016/S0022-510X(99)00030-1.
	Liolitsa, D. et al. (2003) ‘Is the mitochondrial complex I ND5 gene a hot-spot for MELAS causing mutations?’, Annals of Neurology, 53(1), pp. 128–132. doi: 10.1002/ANA.10435.
	Longo, N. et al. (2008) ‘Progressive cerebral vascular degeneration with mitochondrial encephalopathy’, American journal of medical genetics. Part A. Am J Med Genet A, 146A(3), pp. 361–367. doi: 10.1002/AJMG.A.31841.
	M, G. et al. (2014) ‘MELAS phenotype associated with m.3302A>G mutation in mitochondrial tRNA(Leu(UUR)) gene’, Brain & development. Brain Dev, 36(2), pp. 180–182. doi: 10.1016/J.BRAINDEV.2013.03.001.
	M, M. et al. (2009) ‘Different effects of novel mtDNA G3242A and G3244A base changes adjacent to a common A3243G mutation in patients with mitochondrial disorders’, Mitochondrion. Mitochondrion, 9(2), pp. 115–122. doi: 10.1016/J.MITO.2009.01.005.
	Manfredi, G. et al. (1995) ‘A new mutation associated with MELAS is located in a mitochondrial DNA polypeptide-coding gene’, Neuromuscular Disorders, 5(5), pp. 391–398. doi: 10.1016/0960-8966(94)00079-O.
	Matthews, P. M. et al. (1991) ‘Magnetic resonance imaging shows specific abnormalities in the MELAS syndrome’, Neurology, 41(7), pp. 1043–1046. doi: 10.1212/WNL.41.7.1043.
	Mitani, T. et al. (2013) ‘Transient ischemic attack-like episodes without stroke-like lesions in MELAS’, Pediatric Radiology, 43(10), pp. 1400–1403.
	Miyamoto, A. et al. (1997) ‘Serial imaging in MELAS’, Neuroradiology, 39(6), pp. 427–430. doi: 10.1007/S002340050438.
	N, B. et al. (2002) ‘Spinal dysraphism associated with congenital heart disorder in a girl with MELAS syndrome and point mutation at mitochondrial DNA nucleotide 3271’, Croatian medical journal. Croat Med J, 43(1), pp. 37–41. Available at: https://pubmed.ncbi.nlm.nih.gov/11828557/ (Accessed: 6 November 2021).
	Noguchi, A. et al. (2005) ‘Stroke-like episode involving a cerebral artery in a patient with MELAS’, Pediatric Neurology, 33(1), pp. 70–71.
	None, J. S. R. et al. (2009) ‘Depressive episode with catatonic features in a case of mitochondrial myopathy, encephalopathy, lactic acidosis, and stroke-like episodes (MELAS)’, Journal of child neurology. J Child Neurol, 24(10), pp. 1307–1309. doi: 10.1177/0883073809334380.
	P, B. et al. (2003) ‘Anaesthesia for an adolescent with mitochondrial encephalomyopathy-lactic acidosis-stroke-like episodes syndrome’, Paediatric anaesthesia. Paediatr Anaesth, 13(5), pp. 453–456. doi: 10.1046/J.1460-9592.2003.01001.X.
	P, V. et al. (1995) ‘Epilepsia partialis continua in a case of MELAS: clinical and neurophysiological study’, Neurophysiologie clinique = Clinical neurophysiology. Neurophysiol Clin, 25(3), pp. 158–166. doi: 10.1016/0987-7053(96)80168-7.
	Pittet, M. P. et al. (2016) ‘Acute cortical deafness in a child with MELAS syndrome’, Journal of Inherited Metabolic Disease. Springer Netherlands, 39(3), pp. 465–466. doi: 10.1007/S10545-016-9929-X.
	Poretti, A. and Balmer, C. (2010) ‘Wolff-Parkinson-White syndrome in a child with recurrent seizures’, Cardiology in the Young, 20(1), pp. 78–79. doi: 10.1017/S1047951109991004.
	S, S. et al. (1992) ‘Cortical reflex myoclonus associated with mitochondrial myopathy, encephalopathy, lactic acidosis and stroke-like episodes (MELAS): a case report’, Brain & development. Brain Dev, 14(4), pp. 260–263. doi: 10.1016/S0387-7604(12)80244-0.
	Saitoh, S. et al. (1998) ‘Effects of dichloroacetate in three patients with MELAS’, Neurology. Lippincott Williams and Wilkins, 50(2), pp. 531–534. doi: 10.1212/WNL.50.2.531.
	Shanske, A. L. et al. (1993) ‘MELAS point mutation with unusual clinical presentation’, Neuromuscular Disorders, 3(3), pp. 191–193.
	Siddiq, I., Widjaja, E. and Tein, I. (2015) ‘Clinical and radiologic reversal of stroke-like episodes in melas with high-dose L-arginine’, Neurology. Lippincott Williams and Wilkins, 85(2), pp. 197–198.
	Singh, B., Low, P. S. and Yeo, J. F. (2004) ‘MELAS: A case report’, Annals of the Academy of Medicine Singapore, 33(4 SUPPL.).
	Singh, S. K. et al. (1999) ‘Melas syndrome’, Indian Journal of Pediatrics. The Indian Journal of Pediatrics, 66(4), pp. 621–625. doi: 10.1007/BF02727181.
	Sparaco, M. et al. (2003) ‘MELAS: Clinical phenotype and morphological brain abnormalities’, Acta Neuropathologica, 106(3), pp. 202–212.
	SS, G. et al. (1989) ‘Mitochondrial encephalomyopathy with corticosteroid dependence’, The Medical journal of Australia. Med J Aust, 151(2), pp. 100–108. doi: 10.5694/J.1326-5377.1989.TB101170.X.
	Stenqvist, L. et al. (2005) ‘A juvenile case of MELAS with T3271C mitochondrial DNA mutation’, Pediatric Research, 58(2), pp. 258–262.
	Strachan, J. et al. (2001) ‘Ketoacidosis: An unusual presentation of MELAS’, Journal of Inherited Metabolic Disease, 24(3), pp. 409–410. doi: 10.1023/A:1010573122748.
	Sudo, A. et al. (2004) ‘Therapeutic effect and [123I]IMP SPECT findings of sodium dichloroacetate in a patient with MELAS’, Neurology. Lippincott Williams and Wilkins, 62(2), pp. 338–339.
	Suzuki, J. et al. (2017) ‘Familial pernicious chronic intestinal pseudo-obstruction with a mitochondrial DNA A3243G mutation’, Internal Medicine. Japanese Society of Internal Medicine, 56(9), pp. 1089–1093.
	T, F. et al. (1995) ‘123I-IMP SPECT findings in mitochondrial encephalomyopathies’, Brain & development. Brain Dev, 17(2), pp. 89–94. doi: 10.1016/0387-7604(94)00115-E.
	T, S. et al. (1998) ‘Familial occurrence of intestinal obstruction in children with the syndrome of mitochondrial encephalomyopathy, lactic acidosis, and stroke-like episodes (MELAS)’, Journal of pediatric surgery. J Pediatr Surg, 33(12), pp. 1837–1839. doi: 10.1016/S0022-3468(98)90301-3.
	T, T. et al. (2010) ‘Pathophysiologic evaluation of MELAS strokes by serially quantified MRS and CASL perfusion images’, Brain & development. Brain Dev, 32(2), pp. 143–149. doi: 10.1016/J.BRAINDEV.2008.12.003.
	Uittenbogaard, M. et al. (2019) ‘The nuclear background influences the penetrance of the near-homoplasmic m.1630 A > G MELAS variant in a symptomatic proband and asymptomatic mother’, Molecular Genetics and Metabolism. Academic Press Inc., 126(4), pp. 429–438. doi: 10.1016/j.ymgme.2019.01.022.
	V, E. et al. (2013) ‘A novel mutation in the mitochondrial DNA cytochrome b gene (MTCYB) in a patient with mitochondrial encephalomyopathy, lactic acidosis, and strokelike episodes syndrome’, Journal of child neurology. J Child Neurol, 28(2), pp. 236–242. doi: 10.1177/0883073812445787.
	Wang, Z. et al. (2012) ‘MR evaluation of cerebral oxygen metabolism and blood flow in stroke-like episodes of MELAS’, Journal of the Neurological Sciences, 323(1–2), pp. 173–177. doi: 10.1016/J.JNS.2012.09.011.
	WT, K. et al. (2003) ‘A3243G mitochondrial mutation associated with polymicrogyria’, Developmental medicine and child neurology. Dev Med Child Neurol, 45(10), pp. 704–708. doi: 10.1017/S0012162203001300.
	XY, W. et al. (2003) ‘Serial diffusion-weighted imaging in a patient with MELAS and presumed cytotoxic oedema’, Neuroradiology. Neuroradiology, 45(9), pp. 640–643. doi: 10.1007/S00234-003-1029-6.
	Y, C. et al. (1995) ‘Mitochondrial DNA deletion in a patient with mitochondrial myopathy, lactic acidosis, and stroke-like episodes (MELAS) and Fanconi’s syndrome’, Pediatric neurology. Pediatr Neurol, 13(1), pp. 69–72. doi: 10.1016/0887-8994(95)00082-Q.
	Y, G. et al. (1994) ‘A new point mutation at nucleotide pair 3291 of the mitochondrial tRNA(Leu(UUR)) gene in a patient with mitochondrial myopathy, encephalopathy, lactic acidosis, and stroke-like episodes (MELAS)’, Biochemical and biophysical research communications. Biochem Biophys Res Commun, 202(3), pp. 1624–1630. doi: 10.1006/BBRC.1994.2119.
	Y, K. et al. (1997) ‘Concomitant administration of sodium dichloroacetate and vitamin B1 for lactic acidemia in children with MELAS syndrome’, The Journal of pediatrics. J Pediatr, 131(3), pp. 450–452. doi: 10.1016/S0022-3476(97)80075-3.
	Yoneda, M. et al. (1999) ‘Vasogenic edema on MELAS: A serial study with diffusion-weighted MR imaging’, Neurology. Lippincott Williams and Wilkins, 53(9), pp. 2182–2184.
